# Supplementary material for: Unveiling patterns in spatial transcriptomics data: a novel approach utilizing graph attention autoencoder and multiscale deep subspace clustering network
Source: Gigascience. 2025 Jan 13;14:giae103. doi: 10.1093/gigascience/giae103 (PMC11727722; doi:10.1093/gigascience/giae103)
Supplement: giae103_Supplemental_Files [file giae103_supplemental_files.zip]

Archive with 4 entries (4 files):
- oup-contemporary.cls
- STMSGAL-GigaScience-11-17.tex
- STMSGAL.bib
- vancouver-authoryear.bst
