# Supplementary material for: Unveiling patterns in spatial transcriptomics data: a novel approach utilizing graph attention autoencoder and multiscale deep subspace clustering network
Source: Gigascience. 2025 Jan 13;14:giae103. doi: 10.1093/gigascience/giae103 (PMC11727722; doi:10.1093/gigascience/giae103)
Supplement: giae103_Supplemental_Files [file giae103_supplemental_files.zip › STMSGAL.bib]

@misc{10x,
	author = {},
	year = {},
	url = {https://www.10xgenomics.com/resources/datasets},
	urldate = {},
	title = {10x Genomics}
}
@misc{brain,
	author = {},
	year = {},
	url = {https://www.10xgenomics.com/datasets/adult-mouse-brain-ffpe-1-standard-1-3-0},
	urldate = {},
	title = {Adult Mouse Brain (FFPE)}
}
@misc{breast2,
	author = {},
	year = {},
	url={https://www.10xgenomics.com/datasets/human-breast-cancer-ductal-carcinoma-in-situ-invasive-carcinoma-ffpe-1-standard-1-3-0},
	urldate = {},
	title = {Human Breast Cancer (DCIS)}
}
@misc{breast1,
	author = {},
	year = {},
	url = {https://www.10xgenomics.com/datasets/human-breast-cancer-block-a-section-1-1-standard-1-1-0},
	urldate = {},
	title = {Human Breast Cancer (Block A Section 1)}
}
@misc{dlpfc,
	author = {},
	year = {},
	url = {http://spatial.libd.org/spatialLIBD/},
	urldate = {},
	title = {Human dorsolateral prefrontal cortex dataset}
}
@misc{github,
	author = {},
	year = {},
	url = {https://github.com/plhhnu/STMSGAL},
	urldate = {},
	title = {GitHub repository}
}

@misc{DOME,
	author = {},
	year = {},
	url = {https://registry.dome-ml.org/search},
	urldate = {},
	title = {DOME registry}
}


@misc{https://doi.org/10.5524/102582,
	doi = {10.5524/102582},
	url = {https://doi.org/10.5524/102582},
	author = {Zhou, L and Peng, X and Chen, M and He, X and Tian, G and Yang, J and Peng L},
	keywords = {Software, spatial transcriptomics, graph attention autoencoder, deep subspace clustering, multi-scale self-expression, self- supervised learning, latent embedding feature learning, cell type-aware spatial neighbor network, differential expression analysis, trajectory inference},
	language = {en},
	title = {Supporting data for ``Unveiling Patterns in Spatial Transcriptomics Data: A Novel Approach Utilizing Graph Attention Autoencoder and Multi-Scale Deep Subspace Clustering Network"},
	publisher = {GigaScience Database},
	year = {2024},
	copyright = {Creative Commons Zero v1.0 Universal}
}
@article{gigadb,
	title={Supporting data for ``Unveiling Patterns in Spatial Transcriptomics Data: A Novel Approach Utilizing Graph Attention Autoencoder and Multi-Scale Deep Subspace Clustering Network"},
	url = {http://gigadb.org/dataset/102582},
	author={Zhou, L and Peng, X and Chen, M and He, X and Tian, G and Yang, J and Peng L},
	year={2024},
	publisher={GigaScience Database}
}
@article{zhao2021spatial,
	title={Spatial transcriptomics at subspot resolution with BayesSpace},
	author={Zhao, Edward and Stone, Matthew R and Ren, Xing and Guenthoer, Jamie and Smythe, Kimberly S and Pulliam, Thomas and Williams, Stephen R and Uytingco, Cedric R and Taylor, Sarah EB and Nghiem, Paul and others},
	journal={Nature biotechnology},
	volume={39},
	number={11},
	pages={1375--1384},
	year={2021},
	publisher={Nature Publishing Group US New York}
}

@article{yuan2024benchmarking,
	title={Benchmarking spatial clustering methods with spatially resolved transcriptomics data},
	author={Yuan, Zhiyuan and Zhao, Fangyuan and Lin, Senlin and Zhao, Yu and Yao, Jianhua and Cui, Yan and Zhang, Xiao-Yong and Zhao, Yi},
	journal={Nature Methods},
	volume={21},
	number={4},
	pages={712--722},
	year={2024},
	publisher={Nature Publishing Group US New York}
}
@article{peng2023deciphering,
	title={Deciphering ligand--receptor-mediated intercellular communication based on ensemble deep learning and the joint scoring strategy from single-cell transcriptomic data},
	author={Peng, Lihong and Tan, Jingwei and Xiong, Wei and Zhang, Li and Wang, Zhao and Yuan, Ruya and Li, Zejun and Chen, Xing},
	journal={Computers in Biology and Medicine},
	volume={163},
	pages={107137},
	year={2023},
	publisher={Elsevier}
}
@article{zeng2024124152,
	title = {Drug repositioning based on tripartite cross-network embedding and graph convolutional network},
	journal = {Expert Systems with Applications},
	volume = {252},
	pages = {124152},
	year = {2024},
	issn = {0957-4174},
	author = {Pan Zeng and Bofei Zhang and Aohang Liu and Yajie Meng and Xianfang Tang and Jialiang Yang and Junlin Xu},
	keywords = {Drug repositioning, Tripartite cross-network embedding, Drug-disease association prediction, Graph convolutional network}
}
@article{tang2023enhancing,
	title={Enhancing drug repositioning through local interactive learning with bilinear attention networks},
	author={Tang, Xianfang and Zhou, Chang and Lu, Changcheng and Meng, Yajie and Xu, Junlin and Hu, Xinrong and Tian, Geng and Yang, Jialiang},
	journal={IEEE Journal of Biomedical and Health Informatics},
	year={2023},
	publisher={IEEE}
}
@article{meng2024drug,
	title={Drug repositioning based on weighted local information augmented graph neural network},
	author={Meng, Yajie and Wang, Yi and Xu, Junlin and Lu, Changcheng and Tang, Xianfang and Peng, Tao and Zhang, Bengong and Tian, Geng and Yang, Jialiang},
	journal={Briefings in Bioinformatics},
	volume={25},
	number={1},
	pages={bbad431},
	year={2024},
	publisher={Oxford University Press}
}
@article{peng2023cellenboost,
	title={Cellenboost: a boosting-based ligand-receptor interaction identification model for cell-to-cell communication inference},
	author={Peng, Lihong and Yuan, Ruya and Han, Chendi and Han, Guosheng and Tan, Jingwei and Wang, Zhao and Chen, Min and Chen, Xing},
	journal={IEEE Transactions on NanoBioscience},
	volume={22},
	number={4},
	pages={705--715},
	year={2023},
	publisher={IEEE}
}
@article{traag2019louvain,
	title={From Louvain to Leiden: guaranteeing well-connected communities},
	author={Traag, Vincent A and Waltman, Ludo and Van Eck, Nees Jan},
	journal={Scientific reports},
	volume={9},
	number={1},
	pages={1--12},
	year={2019},
	publisher={Nature Publishing Group}
}
@article{zhou2024finding,
	title={Finding potential lncRNA--disease associations using a boosting-based ensemble learning model},
	author={Zhou, Liqian and Peng, Xinhuai and Zeng, Lijun and Peng, Lihong},
	journal={Frontiers in Genetics},
	volume={15},
	pages={1356205},
	year={2024},
	publisher={Frontiers}
}

@article{peng2024lda,
	
	title={LDA-VGHB: identifying potential lncRNA-disease associations with singular value decomposition, variational graph auto-encoder and heterogeneous Newton boosting machine},
	
	author={Peng, Lihong and Huang, Liangliang and Su, Qiongli and Tian, Geng and Chen, Min and Han, Guosheng},
	
	journal={Briefings In Bioinformatics},
	
	volume={5},
	
	number={1},
	
	
	pages={bbad466},
	
	year={2024},
	
	publisher={Oxford University Press}
	
}

@article{peng2024identifying,
	title={Identifying potential ligand--receptor interactions based on gradient boosted neural network and interpretable boosting machine for intercellular communication analysis},
	author={Peng, Lihong and Gao, Pengfei and Xiong, Wei and Li, Zejun and Chen, Xing},
	journal={Computers in Biology and Medicine},
	volume={171},
	pages={108110},
	year={2024},
	publisher={Elsevier}
}

@article{peng2024celldialog,
	
	title={CellDialog: A Computational Framework for Ligand-receptor-mediated Cell-cell Communication Analysis},
	
	author={Peng, Lihong and Xiong, Wei and Han, Chendi and Li, Zejun and Chen, Xing},
	
	journal={IEEE Journal of Biomedical and Health Informatics},
	
	volume={28},
	
	number={2},
	
	pages={1-12},
	
	year={2024}
	
}
@article{chen2022spatiotemporal,
	title={Spatiotemporal transcriptomic atlas of mouse organogenesis using DNA nanoball-patterned arrays},
	author={Chen, Ao and Liao, Sha and Cheng, Mengnan and Ma, Kailong and Wu, Liang and Lai, Yiwei and Qiu, Xiaojie and Yang, Jin and Xu, Jiangshan and Hao, Shijie and others},
	journal={Cell},
	volume={185},
	number={10},
	pages={1777--1792},
	year={2022},
	publisher={Elsevier}
}
@article{wang2018three,
	title={Three-dimensional intact-tissue sequencing of single-cell transcriptional states},
	author={Wang, Xiao and Allen, William E and Wright, Matthew A and Sylwestrak, Emily L and Samusik, Nikolay and Vesuna, Sam and Evans, Kathryn and Liu, Cindy and Ramakrishnan, Charu and Liu, Jia and others},
	journal={Science},
	volume={361},
	number={6400},
	pages={eaat5691},
	year={2018},
	publisher={American Association for the Advancement of Science}
}
@article{maynard2021transcriptome,
	title={Transcriptome-scale spatial gene expression in the human dorsolateral prefrontal cortex},
	author={Maynard, Kristen R and Collado-Torres, Leonardo and Weber, Lukas M and Uytingco, Cedric and Barry, Brianna K and Williams, Stephen R and Catallini, Joseph L and Tran, Matthew N and Besich, Zachary and Tippani, Madhavi and others},
	journal={Nature neuroscience},
	volume={24},
	number={3},
	pages={425--436},
	year={2021},
	publisher={Nature Publishing Group US New York}
}
@article{meng2024drug,
	title={Drug repositioning based on weighted local information augmented graph neural network},
	author={Meng, Yajie and Wang, Yi and Xu, Junlin and Lu, Changcheng and Tang, Xianfang and Peng, Tao and Zhang, Bengong and Tian, Geng and Yang, Jialiang},
	journal={Briefings in Bioinformatics},
	volume={25},
	number={1},
	pages={bbad431},
	year={2024},
	publisher={Oxford University Press}
}
@article{xu2023100382,
	title = {Graph embedding and Gaussian mixture variational autoencoder network for end-to-end analysis of single-cell RNA sequencing data},
	journal = {Cell Reports Methods},
	volume = {3},
	number = {1},
	pages = {100382},
	year = {2023},
	issn = {2667-2375},
	author = {Junlin Xu and Jielin Xu and Yajie Meng and Changcheng Lu and Lijun Cai and Xiangxiang Zeng and Ruth Nussinov and Feixiong Cheng},
	keywords = {Alzheimer’s disease, deep learning, disease-associated astrocyte, scRNA-seq, single cell/nuclei, variational autoencoding network}
}
@article{chen2022spatiotemporal,
	title={Spatiotemporal transcriptomic atlas of mouse organogenesis using DNA nanoball-patterned arrays},
	author={Chen, Ao and Liao, Sha and Cheng, Mengnan and Ma, Kailong and Wu, Liang and Lai, Yiwei and Qiu, Xiaojie and Yang, Jin and Xu, Jiangshan and Hao, Shijie and others},
	journal={Cell},
	volume={185},
	number={10},
	pages={1777--1792},
	year={2022},
	publisher={Elsevier}
}
@article{peng2024genddn,
	title={GEnDDn: An lncRNA--Disease Association Identification Framework Based on Dual-Net Neural Architecture and Deep Neural Network},
	author={Peng, Lihong and Ren, Mengnan and Huang, Liangliang and Chen, Min},
	journal={Interdisciplinary Sciences: Computational Life Sciences},
	pages={1--21},
	year={2024},
	publisher={Springer}
}
@article{yuan2024benchmarking,
	title={Benchmarking spatial clustering methods with spatially resolved transcriptomics data},
	author={Yuan, Zhiyuan and Zhao, Fangyuan and Lin, Senlin and Zhao, Yu and Yao, Jianhua and Cui, Yan and Zhang, Xiao-Yong and Zhao, Yi},
	journal={Nature Methods},
	volume={21},
	number={4},
	pages={712--722},
	year={2024},
	publisher={Nature Publishing Group US New York}
}
@article{tang2023sigra,
	title={SiGra: single-cell spatial elucidation through an image-augmented graph transformer},
	author={Tang, Ziyang and Li, Zuotian and Hou, Tieying and Zhang, Tonglin and Yang, Baijian and Su, Jing and Song, Qianqian},
	journal={Nature Communications},
	volume={14},
	number={1},
	pages={5618},
	year={2023},
	publisher={Nature Publishing Group UK London}
}@article{qi2023machine,
	title={Machine learning methods in single-cell immune and drug response prediction},
	author={Qi, Ren and Zou, Quan},
	journal={Frontiers in Genetics},
	volume={14},
	pages={1233078},
	year={2023},
	publisher={Frontiers}
}
@article{heydari2023deep,
	title={Deep learning in spatial transcriptomics: Learning from the next next-generation sequencing},
	author={Heydari, A Ali and Sindi, Suzanne S},
	journal={Biophysics Reviews},
	volume={4},
	number={1},
	year={2023},
	publisher={AIP Publishing}
}
@article{qiu2023ssnmdi,
	title={SSNMDI: a novel joint learning model of semi-supervised non-negative matrix factorization and data imputation for clustering of single-cell RNA-seq data},
	author={Qiu, Yushan and Yan, Chang and Zhao, Pu and Zou, Quan},
	journal={Briefings in Bioinformatics},
	volume={24},
	number={3},
	pages={bbad149},
	year={2023},
	publisher={Oxford University Press}
}

@article{jiang2023dimensionality,
	title={Dimensionality reduction and visualization of single-cell RNA-seq data with an improved deep variational autoencoder},
	author={Jiang, Jing and Xu, Junlin and Liu, Yuansheng and Song, Bosheng and Guo, Xiulan and Zeng, Xiangxiang and Zou, Quan},
	journal={Briefings in Bioinformatics},
	volume={24},
	number={3},
	pages={bbad152},
	year={2023},
	publisher={Oxford University Press}
}

@article{qi2023trends,
	title={Trends and potential of machine learning and deep learning in drug study at single-cell level},
	author={Qi, Ren and Zou, Quan},
	journal={Research},
	volume={6},
	pages={0050},
	year={2023},
	publisher={AAAS}
}

@article{zhang2023metasem,
	title={MetaSEM: gene regulatory network inference from single-cell RNA data by meta-learning},
	author={Zhang, Yongqing and Wang, Maocheng and Wang, Zixuan and Liu, Yuhang and Xiong, Shuwen and Zou, Quan},
	journal={International Journal of Molecular Sciences},
	volume={24},
	number={3},
	pages={2595},
	year={2023},
	publisher={MDPI}
}

@inproceedings{wang2022single,
	title={Single-cell TF-DNA binding prediction and analysis based on transfer learning framework},
	author={Wang, Zixuan and Zhang, Yongqing and Yu, Yun and Wang, Maocheng and Liu, Yuhang and Zou, Quan},
	booktitle={2022 IEEE International Conference on Bioinformatics and Biomedicine (BIBM)},
	pages={589--594},
	year={2022},
	organization={IEEE}
}

@article{zhang2022webscst,
	title={webSCST: an interactive web application for single-cell RNA-sequencing data and spatial transcriptomic data integration},
	author={Zhang, Zilong and Cui, Feifei and Su, Wei and Dou, Lijun and Xu, Anqi and Cao, Chen and Zou, Quan},
	journal={Bioinformatics},
	volume={38},
	number={13},
	pages={3488--3489},
	year={2022},
	publisher={Oxford University Press}
}

@article{zhao2022hybrid,
	title={A hybrid deep learning framework for gene regulatory network inference from single-cell transcriptomic data},
	author={Zhao, Mengyuan and He, Wenying and Tang, Jijun and Zou, Quan and Guo, Fei},
	journal={Briefings in bioinformatics},
	volume={23},
	number={2},
	pages={bbab568},
	year={2022},
	publisher={Oxford University Press}
}

@article{wang2022comparison,
	title={A comparison of deep learning-based pre-processing and clustering approaches for single-cell RNA sequencing data},
	author={Wang, Jiacheng and Zou, Quan and Lin, Chen},
	journal={Briefings in Bioinformatics},
	volume={23},
	number={1},
	pages={bbab345},
	year={2022},
	publisher={Oxford University Press}
}

@article{zhang2021goals,
	title={Goals and approaches for each processing step for single-cell RNA sequencing data},
	author={Zhang, Zilong and Cui, Feifei and Wang, Chunyu and Zhao, Lingling and Zou, Quan},
	journal={Briefings in Bioinformatics},
	volume={22},
	number={4},
	pages={bbaa314},
	year={2021},
	publisher={Oxford University Press}
}

@article{qi2021spectral,
	title={A spectral clustering with self-weighted multiple kernel learning method for single-cell RNA-seq data},
	author={Qi, Ren and Wu, Jin and Guo, Fei and Xu, Lei and Zou, Quan},
	journal={Briefings in Bioinformatics},
	volume={22},
	number={4},
	pages={bbaa216},
	year={2021},
	publisher={Oxford University Press}
}

@article{qi2020clustering,
	title={Clustering and classification methods for single-cell RNA-sequencing data},
	author={Qi, Ren and Ma, Anjun and Ma, Qin and Zou, Quan},
	journal={Briefings in bioinformatics},
	volume={21},
	number={4},
	pages={1196--1208},
	year={2020},
	publisher={Oxford University Press}
}


@article{yang2023deepcci,
	title={DeepCCI: a deep learning framework for identifying cell--cell interactions from single-cell RNA sequencing data},
	author={Yang, Wenyi and Wang, Pingping and Luo, Meng and Cai, Yideng and Xu, Chang and Xue, Guangfu and Jin, Xiyun and Cheng, Rui and Que, Jinhao and Pang, Fenglan and others},
	journal={Bioinformatics},
	volume={39},
	number={10},
	pages={btad596},
	year={2023},
	publisher={Oxford University Press}
}

@article{jin2023identification,
	title={Identification of shared characteristics in tumor-infiltrating T cells across 15 cancers},
	author={Jin, Xiyun and Cai, Yideng and Xue, Guangfu and Que, Jinhao and Cheng, Rui and Yang, Yuexin and Xiao, Lixing and Lin, Xiaoyu and Xu, Chang and Wang, Pingping and others},
	journal={Molecular Therapy-Nucleic Acids},
	volume={32},
	pages={189--202},
	year={2023},
	publisher={Elsevier}
}

@article{yang2023interpretable,
	title={An interpretable single-cell RNA sequencing data clustering method based on latent Dirichlet allocation},
	author={Yang, Qi and Xu, Zhaochun and Zhou, Wenyang and Wang, Pingping and Jiang, Qinghua and Juan, Liran},
	journal={Briefings in Bioinformatics},
	pages={bbad199},
	year={2023},
	publisher={Oxford University Press}
}

@article{yan2023single,
	title={Single-cell transcriptomics reveals the interaction between peripheral CD4+ CTLs and mesencephalic endothelial cells mediated by IFNG in Parkinson's disease},
	author={Yan, Shi and Si, Yao and Zhou, Wenyang and Cheng, Rui and Wang, Pingping and Wang, Di and Ding, Wencai and Shi, Wanying and Jiang, Qinghua and Yang, Fan and others},
	journal={Computers in Biology and Medicine},
	volume={158},
	pages={106801},
	year={2023},
	publisher={Elsevier}
}

@article{xu2022deepst,
	title={DeepST: identifying spatial domains in spatial transcriptomics by deep learning},
	author={Xu, Chang and Jin, Xiyun and Wei, Songren and Wang, Pingping and Luo, Meng and Xu, Zhaochun and Yang, Wenyi and Cai, Yideng and Xiao, Lixing and Lin, Xiaoyu and others},
	journal={Nucleic Acids Research},
	volume={50},
	number={22},
	pages={e131--e131},
	year={2022},
	publisher={Oxford University Press}
}

@article{ding2022cblrr,
	title={CBLRR: a cauchy-based bounded constraint low-rank representation method to cluster single-cell RNA-seq data},
	author={Ding, Qian and Yang, Wenyi and Luo, Meng and Xu, Chang and Xu, Zhaochun and Pang, Fenglan and Cai, Yideng and Anashkina, Anastasia A and Su, Xi and Chen, Na and others},
	journal={Briefings in Bioinformatics},
	volume={23},
	number={5},
	pages={bbac300},
	year={2022},
	publisher={Oxford University Press}
}

@article{wang2022global,
	title={Global characterization of peripheral B cells in Parkinson’s disease by single-cell RNA and BCR sequencing},
	author={Wang, Pingping and Luo, Meng and Zhou, Wenyang and Jin, Xiyun and Xu, Zhaochun and Yan, Shi and Li, Yiqun and Xu, Chang and Cheng, Rui and Huang, Yan and others},
	journal={Frontiers in Immunology},
	volume={13},
	pages={814239},
	year={2022},
	publisher={Frontiers}
}

@article{jin2021global,
	title={Global characterization of B cell receptor repertoire in COVID-19 patients by single-cell V (D) J sequencing},
	author={Jin, Xiyun and Zhou, Wenyang and Luo, Meng and Wang, Pingping and Xu, Zhaochun and Ma, Kexin and Cao, Huimin and Xu, Chang and Huang, Yan and Cheng, Rui and others},
	journal={Briefings in Bioinformatics},
	volume={22},
	number={6},
	pages={bbab192},
	year={2021},
	publisher={Oxford University Press}
}

@article{wang2021single,
	title={Single-cell transcriptome and TCR profiling reveal activated and expanded T cell populations in Parkinson’s disease},
	author={Wang, Pingping and Yao, Lifen and Luo, Meng and Zhou, Wenyang and Jin, Xiyun and Xu, Zhaochun and Yan, Shi and Li, Yiqun and Xu, Chang and Cheng, Rui and others},
	journal={Cell Discovery},
	volume={7},
	number={1},
	pages={52},
	year={2021},
	publisher={Springer Singapore Singapore}
}

@article{wang2021identification,
	title={Identification of potential vaccine targets for COVID-19 by combining single-cell and bulk TCR sequencing},
	author={Wang, Pingping and Xu, Zhaochun and Zhou, Wenyang and Jin, Xiyun and Xu, Chang and Luo, Meng and Ma, Kexin and Cao, Huimin and Huang, Yan and Lin, Xiaoyu and others},
	journal={Clinical and translational medicine},
	volume={11},
	number={5},
	year={2021},
	publisher={Wiley-Blackwell}
}

@article{ren2021covid,
	title={COVID-19 immune features revealed by a large-scale single-cell transcriptome atlas},
	author={Ren, Xianwen and Wen, Wen and Fan, Xiaoying and Hou, Wenhong and Su, Bin and Cai, Pengfei and Li, Jiesheng and Liu, Yang and Tang, Fei and Zhang, Fan and others},
	journal={Cell},
	volume={184},
	number={7},
	pages={1895--1913},
	year={2021},
	publisher={Elsevier}
}

@article{wang2021comprehensive,
	title={Comprehensive analysis of TCR repertoire in COVID-19 using single cell sequencing},
	author={Wang, Pingping and Jin, Xiyun and Zhou, Wenyang and Luo, Meng and Xu, Zhaochun and Xu, Chang and Li, Yiqun and Ma, Kexin and Cao, Huimin and Huang, Yan and others},
	journal={Genomics},
	volume={113},
	number={2},
	pages={456--462},
	year={2021},
	publisher={Elsevier}
}


@article{myung2014differential,
	title={Differential detection of tumor cells using a combination of cell rolling, multivalent binding, and multiple antibodies},
	author={Myung, Ja Hye and Gajjar, Khyati A and Chen, Jihua and Molokie, Robert E and Hong, Seungpyo},
	journal={Analytical chemistry},
	volume={86},
	number={12},
	pages={6088--6094},
	year={2014},
	publisher={ACS Publications}
}
@article{bakhshinyan2018introduction,
	title={Introduction to cancer stem cells: past, present, and future},
	author={Bakhshinyan, David and Adile, Ashley A and Qazi, Maleeha A and Singh, Mohini and Kameda-Smith, Michelle M and Yelle, Nick and Chokshi, Chirayu and Venugopal, Chitra and Singh, Sheila K},
	journal={Cancer Stem Cells: Methods and Protocols},
	pages={1--16},
	year={2018},
	publisher={Springer}
}
@article{zhang2024stgic,
	title={STGIC: A graph and image convolution-based method for spatial transcriptomic clustering},
	author={Zhang, Chen and Gao, Junhui and Chen, Hong-Yu and Kong, Lingxin and Cao, Guangshuo and Guo, Xiangyu and Liu, Wei and Ren, Bin and Wei, Dong-Qing},
	journal={PLOS Computational Biology},
	volume={20},
	number={2},
	pages={e1011935},
	year={2024},
	publisher={Public Library of Science San Francisco, CA USA}
}
@article{zhang2023stgic,
	title={STGIC: a graph and image convolution-based method for spatial transcriptomic clustering},
	author={Zhang, Chen and Gao, Junhui and Liu, Wei and others},
	journal={arXiv preprint arXiv:2303.10657},
	year={2023}
}

@article{xu2023spacel,
	title={SPACEL: characterizing spatial transcriptome architectures by deep-learning},
	author={Xu, Hao and Lin, Jun and Wang, Shuyan and Fang, Minghao and Luo, Songwen and Chen, Chunpeng and Wan, Siyuan and Wang, Rirui and Tang, Meifang and Xue, Tian and others},
	year={2023}
}
@article{liu2023probabilistic,
	title={Probabilistic embedding, clustering, and alignment for integrating spatial transcriptomics data with PRECAST},
	author={Liu, Wei and Liao, Xu and Luo, Ziye and Yang, Yi and Lau, Mai Chan and Jiao, Yuling and Shi, Xingjie and Zhai, Weiwei and Ji, Hongkai and Yeong, Joe and others},
	journal={Nature Communications},
	volume={14},
	number={1},
	pages={296},
	year={2023},
	publisher={Nature Publishing Group UK London}
}
@article{peng2023deciphering,
	title={Deciphering ligand--receptor-mediated intercellular communication based on ensemble deep learning and the joint scoring strategy from single-cell transcriptomic data},
	author={Peng, Lihong and Tan, Jingwei and Xiong, Wei and Zhang, Li and Wang, Zhao and Yuan, Ruya and Li, Zejun and Chen, Xing},
	journal={Computers in Biology and Medicine},
	volume={163},
	pages={107137},
	year={2023},
	publisher={Elsevier}
}
@article{peng2023cellenboost,
	title={CellEnBoost: A boosting-based ligand-receptor interaction identification model for cell-to-cell communication inference},
	author={Peng, Lihong and Yuan, Ruya and Han, Chendi and Han, Guosheng and Tan, Jingwei and Wang, Zhao and Chen, Min and Chen, Xing},
	journal={IEEE Transactions on NanoBioscience},
	year={2023},
	publisher={IEEE}
}
@article{jing2022spatiotemporal,
	title={Spatiotemporal single-cell regulatory atlas reveals neural crest lineage diversification and cellular function during tooth morphogenesis},
	author={Jing, Junjun and Feng, Jifan and Yuan, Yuan and Guo, Tingwei and Lei, Jie and Pei, Fei and Ho, Thach-Vu and Chai, Yang},
	journal={Nature Communications},
	volume={13},
	number={1},
	pages={4803},
	year={2022},
	publisher={Nature Publishing Group UK London}
}
@article{shang2022spatially,
	title={Spatially aware dimension reduction for spatial transcriptomics},
	author={Shang, Lulu and Zhou, Xiang},
	journal={Nature Communications},
	volume={13},
	number={1},
	pages={7203},
	year={2022},
	publisher={Nature Publishing Group UK London}
}
@article{xu2023graph,
	title={Graph embedding and Gaussian mixture variational autoencoder network for end-to-end analysis of single-cell RNA sequencing data},
	author={Xu, Junlin and Xu, Jielin and Meng, Yajie and Lu, Changcheng and Cai, Lijun and Zeng, Xiangxiang and Nussinov, Ruth and Cheng, Feixiong},
	journal={Cell Reports Methods},
	pages={100382},
	year={2023},
	publisher={Elsevier}
}
% 2023 year
@article{liu2023improved,
	title={Improved model quality assessment using sequence and structural information by enhanced deep neural networks},
	author={Liu, Jun and Zhao, Kailong and Zhang, Guijun},
	journal={Briefings in bioinformatics},
	volume={24},
	number={1},
	pages={bbac507},
	year={2023},
	publisher={Oxford University Press}
}
@article{zhao2023protein,
	title={Protein structure and folding pathway prediction based on remote homologs recognition using PAthreader},
	author={Zhao, Kailong and Xia, Yuhao and Zhang, Fujin and Zhou, Xiaogen and Li, Stan Z and Zhang, Guijun},
	journal={Communications Biology},
	volume={6},
	number={1},
	pages={243},
	year={2023},
	publisher={Nature Publishing Group UK London}
}
@article{zhang2023capsnet,
	title={CapsNet-LDA: predicting lncRNA-disease associations using attention mechanism and capsule network based on multi-view data},
	author={Zhang, Zequn and Xu, Junlin and Wu, Yanan and Liu, Niannian and Wang, Yinglong and Liang, Ying},
	journal={Briefings in Bioinformatics},
	volume={24},
	number={1},
	pages={bbac531},
	year={2023},
	publisher={Oxford University Press}
}
@article{wang2023investigating,
	title={Investigating cardiotoxicity related with hERG channel blockers using molecular fingerprints and graph attention mechanism},
	author={Wang, Tianyi and Sun, Jianqiang and Zhao, Qi},
	journal={Computers in Biology and Medicine},
	volume={153},
	pages={106464},
	year={2023},
	publisher={Elsevier}
}
@article{hu2023gene,
	title={Gene function and cell surface protein association analysis based on single-cell multiomics data},
	author={Hu, Huan and Feng, Zhen and Lin, Hai and Cheng, Jinyan and Lyu, Jie and Zhang, Yaru and Zhao, Junjie and Xu, Fei and Lin, Tao and Zhao, Qi and others},
	journal={Computers in Biology and Medicine},
	volume={157},
	pages={106733},
	year={2023},
	publisher={Elsevier}
}
@article{li2023snrmpacdc,
	title={SNRMPACDC: computational model focused on Siamese network and random matrix projection for anticancer synergistic drug combination prediction},
	author={Li, Tian-Hao and Wang, Chun-Chun and Zhang, Li and Chen, Xing},
	journal={Briefings in Bioinformatics},
	volume={24},
	number={1},
	pages={bbac503},
	year={2023},
	publisher={Oxford University Press}
}

@article{peng2023cellenboost,
	title={CellEnBoost: A boosting-based ligand-receptor interaction identification model for cell-to-cell communication inference},
	author={Peng, Lihong and Yuan, Ruya and Han, Chendi and Han, Guosheng and Tan, Jingwei and Wang, Zhao and Chen, Min and Chen, Xing},
	journal={IEEE Transactions on NanoBioscience},
	year={2023},
	publisher={IEEE}
}
@article{peng2023cellcomnet,
	title={CellComNet: A heterogeneous deep learning-based ligand-receptor interaction identification framework for cell-cell communication inference},
	author={Peng, Lihong and Tan, Jingwei and Xiong, Wei and Zhang, Li and Wang, Zhao and Yuan, Ruya and Li, Zejun and Chen, Xing},
	journal={Computer in Biology and Medicine},
	year={2023},
	publisher={Elsevier}
}

% 2022 year
@article{guo2022deepumqa,
	title={DeepUMQA: ultrafast shape recognition-based protein model quality assessment using deep learning},
	author={Guo, Sai-Sai and Liu, Jun and Zhou, Xiao-Gen and Zhang, Gui-Jun},
	journal={Bioinformatics},
	volume={38},
	number={7},
	pages={1895--1903},
	year={2022},
	publisher={Oxford University Press}
}
@article{peng2022structural,
	title={Structural analogue-based protein structure domain assembly assisted by deep learning},
	author={Peng, Chun-Xiang and Zhou, Xiao-Gen and Xia, Yu-Hao and Liu, Jun and Hou, Ming-Hua and Zhang, Gui-Jun},
	journal={Bioinformatics},
	volume={38},
	number={19},
	pages={4513--4521},
	year={2022},
	publisher={Oxford Academic}
}
@article{liang2022hyb4mc,
	title={Hyb4mC: a hybrid DNA2vec-based model for DNA N4-methylcytosine sites prediction},
	author={Liang, Ying and Wu, Yanan and Zhang, Zequn and Liu, Niannian and Peng, Jun and Tang, Jianjun},
	journal={BMC bioinformatics},
	volume={23},
	number={1},
	pages={258},
	year={2022},
	publisher={Springer}
}
@article{liang2022magcnse,
	title={Magcnse: predicting lncRNA-disease associations using multi-view attention graph convolutional network and stacking ensemble model},
	author={Liang, Ying and Zhang, Ze-Qun and Liu, Nian-Nian and Wu, Ya-Nan and Gu, Chang-Long and Wang, Ying-Long},
	journal={BMC bioinformatics},
	volume={23},
	number={1},
	pages={189},
	year={2022},
	publisher={Springer}
}
@article{sun2022deep,
	title={A deep learning method for predicting metabolite--disease associations via graph neural network},
	author={Sun, Feiyue and Sun, Jianqiang and Zhao, Qi},
	journal={Briefings in Bioinformatics},
	volume={23},
	number={4},
	pages={bbac266},
	year={2022},
	publisher={Oxford University Press}
}
@article{wang2021multi,
	title={Multi-scale graph attention subspace clustering network},
	author={Wang, Tong and Wu, Junhua and Zhang, Zhenquan and Zhou, Wen and Chen, Guang and Liu, Shasha},
	journal={Neurocomputing},
	volume={459},
	pages={302--314},
	year={2021},
	publisher={Elsevier}
}
@article{wang2022predicting,
	title={Predicting the potential human lncrna--mirna interactions based on graph convolution network with conditional random field},
	author={Wang, Wenya and Zhang, Li and Sun, Jianqiang and Zhao, Qi and Shuai, Jianwei},
	journal={Briefings in Bioinformatics},
	volume={23},
	number={6},
	pages={bbac463},
	year={2022},
	publisher={Oxford University Press}
}
@article{li2022predicting,
	title={Predicting drug-target interactions via dual-stream graph neural network},
	author={Li, Yuhui and Liang, Wei and Peng, Li and Zhang, Dafang and Yang, Cheng and Li, Kuan-Ching},
	journal={IEEE/ACM Transactions on Computational Biology and Bioinformatics},
	year={2022},
	publisher={IEEE}
}
@article{zhang2022ipro,
	title={iPro-WAEL: a comprehensive and robust framework for identifying promoters in multiple species},
	author={Zhang, Pengyu and Zhang, Hongming and Wu, Hao},
	journal={Nucleic Acids Research},
	volume={50},
	number={18},
	pages={10278--10289},
	year={2022},
	publisher={Oxford University Press}
}
@article{zhang2022clnn,
	title={CLNN-loop: a deep learning model to predict CTCF-mediated chromatin loops in the different cell lines and CTCF-binding sites (CBS) pair types},
	author={Zhang, Pengyu and Wu, Yingfu and Zhou, Haoru and Zhou, Bing and Zhang, Hongming and Wu, Hao},
	journal={Bioinformatics},
	volume={38},
	number={19},
	pages={4497--4504},
	year={2022},
	publisher={Oxford University Press}
}
@article{wu2022schicstackl,
	title={scHiCStackL: a stacking ensemble learning-based method for single-cell Hi-C classification using cell embedding},
	author={Wu, Hao and Wu, Yingfu and Jiang, Yuhong and Zhou, Bing and Zhou, Haoru and Chen, Zhongli and Xiong, Yi and Liu, Quanzhong and Zhang, Hongming},
	journal={Briefings in Bioinformatics},
	volume={23},
	number={1},
	pages={bbab396},
	year={2022},
	publisher={Oxford University Press}
}
@inproceedings{zhou2022schicsc,
	title={scHiCSC: A Novel Single-Cell Hi-C Clustering Framework by Contact-Weight-Based Smoothing and Feature Fusion},
	author={Zhou, Xiangfei and Shi, Zhenqi and Wu, Yingfu and Zhao, Jin and Wu, Hao},
	booktitle={2022 IEEE International Conference on Bioinformatics and Biomedicine (BIBM)},
	pages={44--50},
	year={2022},
	organization={IEEE}
}
@article{peng2022cell,
	title={Cell--cell communication inference and analysis in the tumour microenvironments from single-cell transcriptomics: data resources and computational strategies},
	author={Peng, Lihong and Wang, Feixiang and Wang, Zhao and Tan, Jingwei and Huang, Li and Tian, Xiongfei and Liu, Guangyi and Zhou, Liqian},
	journal={Briefings in Bioinformatics},
	volume={23},
	number={4},
	pages={bbac234},
	year={2022},
	publisher={Oxford University Press}
}
@article{peng2022cell,
	title={Cell--cell communication inference and analysis in the tumour microenvironments from single-cell transcriptomics: data resources and computational strategies},
	author={Peng, Lihong and Wang, Feixiang and Wang, Zhao and Tan, Jingwei and Huang, Li and Tian, Xiongfei and Liu, Guangyi and Zhou, Liqian},
	journal={Briefings in Bioinformatics},
	volume={23},
	number={4},
	pages={bbac234},
	year={2022},
	publisher={Oxford University Press}
}
@article{peng2022analysis,
	title={Analysis of CT scan images for COVID-19 pneumonia based on a deep ensemble framework with DenseNet, Swin transformer, and RegNet},
	author={Peng, Lihong and Wang, Chang and Tian, Geng and Liu, Guangyi and Li, Gan and Lu, Yuankang and Yang, Jialiang and Chen, Min and Li, Zejun},
	journal={Frontiers in Microbiology},
	pages={3523},
	year={2022},
	publisher={Frontiers}
}
@article{peng2022enanndeep,
	title={EnANNDeep: An ensemble-based lncRNA--protein interaction prediction framework with adaptive k-nearest neighbor classifier and deep models},
	author={Peng, Lihong and Tan, Jingwei and Tian, Xiongfei and Zhou, Liqian},
	journal={Interdisciplinary Sciences: Computational Life Sciences},
	volume={14},
	number={1},
	pages={209--232},
	year={2022},
	publisher={Springer}
}

@inproceedings{peng2022analyses,
	title={Analyses of cell-to-cell communication combining a heterogeneous deep ensemble framework and scoring approaches from single-cell RNA sequencing data},
	author={Peng, Lihong and Yuan, Ruya and Han, Chendi and Tan, Jingwei and Wang, Zhao and Chen, Min and Chen, Xing},
	booktitle={2022 IEEE International Conference on Bioinformatics and Biomedicine (BIBM)},
	pages={515--522},
	year={2022},
	organization={IEEE}
}
@inproceedings{peng2022deep,
	title={A deep learning-based unsupervised learning method for spatially resolved transcriptomic data analysist},
	author={Peng, Lihong and He, Xianzhi and Zhang, Li and Peng, Xinhuai and Lu, Yuankang and Li, Zejun and Chen, Xing},
	booktitle={2022 IEEE International Conference on Bioinformatics and Biomedicine (BIBM)},
	pages={281--286},
	year={2022},
	organization={IEEE}
}
@inproceedings{peng2022identifying,
	title={Identifying possible lncRNA-disease associations based on deep learning and positive-unlabeled learning},
	author={Peng, Lihong and Huang, Liangliang and Lu, Yuankang and Liu, Guangyi and Chen, Min and Han, Guosheng},
	booktitle={2022 IEEE International Conference on Bioinformatics and Biomedicine (BIBM)},
	pages={168--173},
	year={2022},
	organization={IEEE}
}
@article{shen2022vda,
	title={VDA-RWLRLS: An anti-SARS-CoV-2 drug prioritizing framework combining an unbalanced bi-random walk and Laplacian regularized least squares},
	author={Shen, Ling and Liu, Fuxing and Huang, Li and Liu, Guangyi and Zhou, Liqian and Peng, Lihong},
	journal={Computers in Biology and Medicine},
	volume={140},
	pages={105119},
	year={2022},
	publisher={Elsevier}
}
@article{tian2022discovery,
	title={Discovery of potential therapeutic drugs for covid-19 through logistic matrix factorization with kernel diffusion},
	author={Tian, Xiongfei and Shen, Ling and Gao, Pengfei and Huang, Li and Liu, Guangyi and Zhou, Liqian and Peng, Lihong},
	journal={Frontiers in Microbiology},
	volume={13},
	year={2022},
	publisher={Frontiers Media SA}
}
@article{zhang2022ipro,
	title={iPro-WAEL: a comprehensive and robust framework for identifying promoters in multiple species},
	author={Zhang, Pengyu and Zhang, Hongming and Wu, Hao},
	journal={Nucleic Acids Research},
	volume={50},
	number={18},
	pages={10278--10289},
	year={2022},
	publisher={Oxford University Press}
}
@article{zhang2022clnn,
	title={CLNN-loop: a deep learning model to predict CTCF-mediated chromatin loops in the different cell lines and CTCF-binding sites (CBS) pair types},
	author={Zhang, Pengyu and Wu, Yingfu and Zhou, Haoru and Zhou, Bing and Zhang, Hongming and Wu, Hao},
	journal={Bioinformatics},
	volume={38},
	number={19},
	pages={4497--4504},
	year={2022},
	publisher={Oxford University Press}
}
@article{wu2022schicstackl,
	title={scHiCStackL: a stacking ensemble learning-based method for single-cell Hi-C classification using cell embedding},
	author={Wu, Hao and Wu, Yingfu and Jiang, Yuhong and Zhou, Bing and Zhou, Haoru and Chen, Zhongli and Xiong, Yi and Liu, Quanzhong and Zhang, Hongming},
	journal={Briefings in Bioinformatics},
	volume={23},
	number={1},
	pages={bbab396},
	year={2022},
	publisher={Oxford University Press}
}
@inproceedings{zhou2022schicsc,
	title={scHiCSC: A Novel Single-Cell Hi-C Clustering Framework by Contact-Weight-Based Smoothing and Feature Fusion},
	author={Zhou, Xiangfei and Shi, Zhenqi and Wu, Yingfu and Zhao, Jin and Wu, Hao},
	booktitle={2022 IEEE International Conference on Bioinformatics and Biomedicine (BIBM)},
	pages={44--50},
	year={2022},
	organization={IEEE}
}
@article{huang2022updated,
	title={Updated review of advances in microRNAs and complex diseases: taxonomy, trends and challenges of computational models},
	author={Huang, Li and Zhang, Li and Chen, Xing},
	journal={Briefings in Bioinformatics},
	volume={23},
	number={5},
	year={2022},
	publisher={Oxford Academic}
}
@article{huang2022updated,
	title={Updated review of advances in micrornas and complex diseases: towards systematic evaluation of computational models},
	author={Huang, Li and Zhang, Li and Chen, Xing},
	journal={Briefings in Bioinformatics},
	volume={23},
	number={6},
	year={2022},
	publisher={Oxford Academic}
}
@article{peng2022finding,
	title={Finding lncrna-protein interactions based on deep learning with dual-net neural architecture},
	author={Lihong, Peng and Wang, Chang and Tian, Xiongfei and Zhou, Liqian and Li, Keqin},
	journal={IEEE/ACM transactions on computational biology and bioinformatics},
	volume={19},
	number={6},
	pages={3456-3468},
	year={2022},
	publisher={IEEE}
}
@article{zhang2022predicting,
	title={Predicting drug--target binding affinity through molecule representation block based on multi-head attention and skip connection},
	author={Zhang, Li and Wang, Chun-Chun and Chen, Xing},
	journal={Briefings in Bioinformatics},
	volume={23},
	number={6},
	pages={bbac468},
	year={2022},
	publisher={Oxford University Press}
}


@article{zhou2021lpi,
	title={LPI-deepGBDT: a multiple-layer deep framework based on gradient boosting decision trees for lncRNA--protein interaction identification},
	author={Zhou, Liqian and Wang, Zhao and Tian, Xiongfei and Peng, Lihong},
	journal={BMC bioinformatics},
	volume={22},
	number={1},
	pages={1--24},
	year={2021},
	publisher={BioMed Central}
}
@article{zhou2021lpi,
	title={Lpi-hyadbs: a hybrid framework for lncrna-protein interaction prediction integrating feature selection and classification},
	author={Zhou, Liqian and Duan, Qi and Tian, Xiongfei and Xu, He and Tang, Jianxin and Peng, Lihong},
	journal={BMC bioinformatics},
	volume={22},
	number={1},
	pages={1--31},
	year={2021},
	publisher={BioMed Central}
}
@article{wang2021screening,
	title={Screening potential drugs for COVID-19 based on bound nuclear norm regularization},
	author={Wang, Juanjuan and Wang, Chang and Shen, Ling and Zhou, Liqian and Peng, Lihong},
	journal={Frontiers in genetics},
	pages={1710},
	year={2021},
	publisher={Frontiers}
}
@article{tian2021novel,
	title={A novel lncRNA--protein interaction prediction method based on deep forest with cascade forest structure},
	author={Tian, Xiongfei and Shen, Ling and Wang, Zhenwu and Zhou, Liqian and Peng, Lihong},
	journal={Scientific Reports},
	volume={11},
	number={1},
	pages={18881},
	year={2021},
	publisher={Nature Publishing Group UK London}
}
@article{peng2021lpi,
	title={LPI-EnEDT: an ensemble framework with extra tree and decision tree classifiers for imbalanced lncRNA-protein interaction data classification},
	author={Peng, Lihong and Yuan, Ruya and Shen, Ling and Gao, Pengfei and Zhou, Liqian},
	journal={BioData Mining},
	volume={14},
	pages={1--22},
	year={2021},
	publisher={Springer}
}
@article{peng2021prioritizing,
	title={Prioritizing antiviral drugs against SARS-CoV-2 by integrating viral complete genome sequences and drug chemical structures},
	author={Peng, Lihong and Shen, Ling and Xu, Junlin and Tian, Xiongfei and Liu, Fuxing and Wang, Juanjuan and Tian, Geng and Yang, Jialiang and Zhou, Liqian},
	journal={Scientific reports},
	volume={11},
	number={1},
	pages={6248},
	year={2021},
	publisher={Nature Publishing Group UK London}
}
@article{peng2021lpi,
	title={LPI-EnEDT: an ensemble framework with extra tree and decision tree classifiers for imbalanced lncRNA-protein interaction data classification},
	author={Peng, Lihong and Yuan, Ruya and Shen, Ling and Gao, Pengfei and Zhou, Liqian},
	journal={BioData Mining},
	volume={14},
	pages={1--22},
	year={2021},
	publisher={Springer}
}
@article{peng2021prioritizing,
	title={Prioritizing antiviral drugs against SARS-CoV-2 by integrating viral complete genome sequences and drug chemical structures},
	author={Peng, Lihong and Shen, Ling and Xu, Junlin and Tian, Xiongfei and Liu, Fuxing and Wang, Juanjuan and Tian, Geng and Yang, Jialiang and Zhou, Liqian},
	journal={Scientific reports},
	volume={11},
	number={1},
	pages={6248},
	year={2021},
	publisher={Nature Publishing Group UK London}
}
@article{chen2021ncmcmda,
	title={NCMCMDA: miRNA--disease association prediction through neighborhood constraint matrix completion},
	author={Chen, Xing and Sun, Lian-Gang and Zhao, Yan},
	journal={Briefings in bioinformatics},
	volume={22},
	number={1},
	pages={485--496},
	year={2021},
	publisher={Oxford University Press}
}
@article{chen2021predicting,
	title={Predicting potential small molecule--miRNA associations based on bounded nuclear norm regularization},
	author={Chen, Xing and Zhou, Chi and Wang, Chun-Chun and Zhao, Yan},
	journal={Briefings in Bioinformatics},
	volume={22},
	number={6},
	pages={bbab328},
	year={2021},
	publisher={Oxford University Press}
}

@article{zhou2020probing,
	title={Probing antiviral drugs against SARS-CoV-2 through virus-drug association prediction based on the KATZ method},
	author={Zhou, Liqian and Wang, Juanjuan and Liu, Guangyi and Lu, Qingqing and Dong, Ruyi and Tian, Geng and Yang, Jialiang and Peng, Lihong},
	journal={Genomics},
	volume={112},
	number={6},
	pages={4427--4434},
	year={2020},
	publisher={Elsevier}
}
@article{liu2020identifying,
	title={Identifying small molecule-miRNA associations based on credible negative sample selection and random walk},
	author={Liu, Fuxing and Peng, Lihong and Tian, Geng and Yang, Jialiang and Chen, Hui and Hu, Qi and Liu, Xiaojun and Zhou, Liqian},
	journal={Frontiers in Bioengineering and Biotechnology},
	volume={8},
	pages={131},
	year={2020},
	publisher={Frontiers Media SA}
}
@article{peng2020rnmfmda,
	title={RNMFMDA: a microbe-disease association identification method based on reliable negative sample selection and logistic matrix factorization with neighborhood regularization},
	author={Peng, Lihong and Shen, Ling and Liao, Longjie and Liu, Guangyi and Zhou, Liqian},
	journal={Frontiers in microbiology},
	volume={11},
	pages={592430},
	year={2020},
	publisher={Frontiers Media SA}
}
@article{peng2020computational,
	title={A computational study of potential miRNA-disease association inference based on ensemble learning and kernel ridge regression},
	author={Peng, Li-Hong and Zhou, Li-Qian and Chen, Xing and Piao, Xue},
	journal={Frontiers in bioengineering and biotechnology},
	volume={8},
	pages={40},
	year={2020},
	publisher={Frontiers Media SA}
}
@article{peng2020single,
	title={Single-cell RNA-seq clustering: datasets, models, and algorithms},
	author={Peng, Lihong and Tian, Xiongfei and Tian, Geng and Xu, Junlin and Huang, Xin and Weng, Yanbin and Yang, Jialiang and Zhou, Liqian},
	journal={RNA biology},
	volume={17},
	number={6},
	pages={765--783},
	year={2020},
	publisher={Taylor \& Francis}
}
@article{peng2020identifying,
	title={Identifying effective antiviral drugs against SARS-CoV-2 by drug repositioning through virus-drug association prediction},
	author={Peng, Lihong and Tian, Xiongfei and Shen, Ling and Kuang, Ming and Li, Tianbao and Tian, Geng and Yang, Jialiang and Zhou, Liqian},
	journal={Frontiers in genetics},
	volume={11},
	pages={577387},
	year={2020},
	publisher={Frontiers Media SA}
}
@article{peng2020probing,
	title={Probing lncRNA--protein interactions: data repositories, models, and algorithms},
	author={Peng, Lihong and Liu, Fuxing and Yang, Jialiang and Liu, Xiaojun and Meng, Yajie and Deng, Xiaojun and Peng, Cheng and Tian, Geng and Zhou, Liqian},
	journal={Frontiers in genetics},
	volume={10},
	pages={1346},
	year={2020},
	publisher={Frontiers Media SA}
}
@article{chen2020microrna,
	title={MicroRNA-small molecule association identification: from experimental results to computational models},
	author={Chen, Xing and Guan, Na-Na and Sun, Ya-Zhou and Li, Jian-Qiang and Qu, Jia},
	journal={Briefings in bioinformatics},
	volume={21},
	number={1},
	pages={47--61},
	year={2020},
	publisher={Oxford University Press}
}

@article{zhou2019revealing,
	title={Revealing drug-target interactions with computational models and algorithms},
	author={Zhou, Liqian and Li, Zejun and Yang, Jialiang and Tian, Geng and Liu, Fuxing and Wen, Hong and Peng, Li and Chen, Min and Xiang, Ju and Peng, Lihong},
	journal={Molecules},
	volume={24},
	number={9},
	pages={1714},
	year={2019},
	publisher={MDPI}
}
@article{chen2019micrornas,
	title={MicroRNAs and complex diseases: from experimental results to computational models},
	author={Chen, Xing and Xie, Di and Zhao, Qi and You, Zhu-Hong},
	journal={Briefings in bioinformatics},
	volume={20},
	number={2},
	pages={515--539},
	year={2019},
	publisher={Oxford University Press}
}

@article{peng2018human,
	title={Human microbe-disease association prediction based on adaptive boosting},
	author={Peng, Li-Hong and Yin, Jun and Zhou, Liqian and Liu, Ming-Xi and Zhao, Yan},
	journal={Frontiers in microbiology},
	volume={9},
	pages={2440},
	year={2018},
	publisher={Frontiers Media SA}
}
@article{peng2018predicting,
	title={Predicting drug-target interactions with neighbor interaction information and discriminative low-rank representation},
	author={Peng, Lihong and Liao, Bo and Zhu, Wen and Li, Zejun},
	journal={Current Protein and Peptide Science},
	volume={19},
	number={5},
	pages={455--467},
	year={2018},
	publisher={Bentham Science Publishers}
}
@article{peng2018hnmda,
	title={HNMDA: heterogeneous network-based miRNA--disease association prediction},
	author={Peng, Li-Hong and Sun, Chuan-Neng and Guan, Na-Na and Li, Jian-Qiang and Chen, Xing},
	journal={Molecular Genetics and Genomics},
	volume={293},
	pages={983--995},
	year={2018},
	publisher={Springer}
}
@article{chen2018predicting,
	title={Predicting miRNA--disease association based on inductive matrix completion},
	author={Chen, Xing and Wang, Lei and Qu, Jia and Guan, Na-Na and Li, Jian-Qiang},
	journal={Bioinformatics},
	volume={34},
	number={24},
	pages={4256--4265},
	year={2018},
	publisher={Oxford University Press}
}
@article{chen2018mdhgi,
	title={MDHGI: matrix decomposition and heterogeneous graph inference for miRNA-disease association prediction},
	author={Chen, Xing and Yin, Jun and Qu, Jia and Huang, Li},
	journal={PLoS computational biology},
	volume={14},
	number={8},
	pages={e1006418},
	year={2018},
	publisher={Public Library of Science San Francisco, CA USA}
}


@article{peng2017screening,
	title={Screening drug-target interactions with positive-unlabeled learning},
	author={Peng, Lihong and Zhu, Wen and Liao, Bo and Duan, Yu and Chen, Min and Chen, Yi and Yang, Jialiang},
	journal={Scientific reports},
	volume={7},
	number={1},
	pages={8087},
	year={2017},
	publisher={Nature Publishing Group UK London}
}
@article{peng2017narrmda,
	title={NARRMDA: negative-aware and rating-based recommendation algorithm for miRNA--disease association prediction},
	author={Peng, Lihong and Chen, Yeqing and Ma, Ning and Chen, Xing},
	journal={Molecular BioSystems},
	volume={13},
	number={12},
	pages={2650--2659},
	year={2017},
	publisher={Royal Society of Chemistry}
}


@article{peng2015predicting,
	title={Predicting drug--target interactions with multi-information fusion},
	author={Peng, Lihong and Liao, Bo and Zhu, Wen and Li, Zejun and Li, Keqin},
	journal={IEEE journal of biomedical and health informatics},
	volume={21},
	number={2},
	pages={561--572},
	year={2015},
	publisher={IEEE}
}

@article{mou2020reproducibility,
	title={Reproducibility of methods to detect differentially expressed genes from single-cell RNA sequencing},
	author={Mou, Tian and Deng, Wenjiang and Gu, Fengyun and Pawitan, Yudi and Vu, Trung Nghia},
	journal={Frontiers in genetics},
	volume={10},
	pages={1331},
	year={2020},
	publisher={Frontiers Media SA}
}
@article{vu2016beta,
	title={Beta-Poisson model for single-cell RNA-seq data analyses},
	author={Vu, Trung Nghia and Wills, Quin F and Kalari, Krishna R and Niu, Nifang and Wang, Liewei and Rantalainen, Mattias and Pawitan, Yudi},
	journal={Bioinformatics},
	volume={32},
	number={14},
	pages={2128--2135},
	year={2016},
	publisher={Oxford University Press}
}
@article{das2021swarnseq,
	title={SwarnSeq: An improved statistical approach for differential expression analysis of single-cell RNA-seq data},
	author={Das, Samarendra and Rai, Shesh N},
	journal={Genomics},
	volume={113},
	number={3},
	pages={1308--1324},
	year={2021},
	publisher={Elsevier}
}
@article{cannoodt2016computational,
	title={Computational methods for trajectory inference from single-cell transcriptomics},
	author={Cannoodt, Robrecht and Saelens, Wouter and Saeys, Yvan},
	journal={European journal of immunology},
	volume={46},
	number={11},
	pages={2496--2506},
	year={2016},
	publisher={Wiley Online Library}
}
@article{trapnell2014dynamics,
	title={The dynamics and regulators of cell fate decisions are revealed by pseudotemporal ordering of single cells},
	author={Trapnell, Cole and Cacchiarelli, Davide and Grimsby, Jonna and Pokharel, Prapti and Li, Shuqiang and Morse, Michael and Lennon, Niall J and Livak, Kenneth J and Mikkelsen, Tarjei S and Rinn, John L},
	journal={Nature biotechnology},
	volume={32},
	number={4},
	pages={381--386},
	year={2014},
	publisher={Nature Publishing Group US New York}
}
@article{zhu2023srtsim,
	title={SRTsim: spatial pattern preserving simulations for spatially resolved transcriptomics},
	author={Zhu, Jiaqiang and Shang, Lulu and Zhou, Xiang},
	journal={Genome Biology},
	volume={24},
	number={1},
	pages={39},
	year={2023},
	publisher={Springer}
}

@article{xu2023spacel,
	title={SPACEL: characterizing spatial transcriptome architectures by deep-learning},
	author={Xu, Hao and Lin, Jun and Wang, Shuyan and Fang, Minghao and Luo, Songwen and Chen, Chunpeng and Wan, Siyuan and Wang, Rirui and Tang, Meifang and Xue, Tian and others},
	year={2023}
}
@article{liu2023probabilistic,
	title={Probabilistic embedding, clustering, and alignment for integrating spatial transcriptomics data with PRECAST},
	author={Liu, Wei and Liao, Xu and Luo, Ziye and Yang, Yi and Lau, Mai Chan and Jiao, Yuling and Shi, Xingjie and Zhai, Weiwei and Ji, Hongkai and Yeong, Joe and others},
	journal={Nature Communications},
	volume={14},
	number={1},
	pages={296},
	year={2023},
	publisher={Nature Publishing Group UK London}
}
@article{long2023spatially,
	title={Spatially informed clustering, integration, and deconvolution of spatial transcriptomics with GraphST},
	author={Long, Yahui and Ang, Kok Siong and Li, Mengwei and Chong, Kian Long Kelvin and Sethi, Raman and Zhong, Chengwei and Xu, Hang and Ong, Zhiwei and Sachaphibulkij, Karishma and Chen, Ao and others},
	journal={Nature Communications},
	volume={14},
	number={1},
	pages={1155},
	year={2023},
	publisher={Nature Publishing Group UK London}
}
@article{zeng2023identifying,
	title={Identifying spatial domain by adapting transcriptomics with histology through contrastive learning},
	author={Zeng, Yuansong and Yin, Rui and Luo, Mai and Chen, Jianing and Pan, Zixiang and Lu, Yutong and Yu, Weijiang and Yang, Yuedong},
	journal={Briefings in Bioinformatics},
	volume={24},
	number={2},
	pages={bbad048},
	year={2023},
	publisher={Oxford University Press}
}
@article{svensson2018exponential,
	title={Exponential scaling of single-cell RNA-seq in the past decade},
	author={Svensson, Valentine and Vento-Tormo, Roser and Teichmann, Sarah A},
	journal={Nature protocols},
	volume={13},
	number={4},
	pages={599--604},
	year={2018},
	publisher={Nature Publishing Group}
}
@article{hu2021statistical,
	title={Statistical and machine learning methods for spatially resolved transcriptomics with histology},
	author={Hu, Jian and Schroeder, Amelia and Coleman, Kyle and Chen, Chixiang and Auerbach, Benjamin J and Li, Mingyao},
	journal={Computational and Structural Biotechnology Journal},
	volume={19},
	pages={3829--3841},
	year={2021},
	publisher={Elsevier}
}
@article{maynard2021transcriptome,
	title={Transcriptome-scale spatial gene expression in the human dorsolateral prefrontal cortex},
	author={Maynard, Kristen R and Collado-Torres, Leonardo and Weber, Lukas M and Uytingco, Cedric and Barry, Brianna K and Williams, Stephen R and Catallini, Joseph L and Tran, Matthew N and Besich, Zachary and Tippani, Madhavi and others},
	journal={Nature neuroscience},
	volume={24},
	number={3},
	pages={425--436},
	year={2021},
	publisher={Nature Publishing Group}
}
@article{blondel2008fast,
	title={Fast unfolding of communities in large networks},
	author={Blondel, Vincent D and Guillaume, Jean-Loup and Lambiotte, Renaud and Lefebvre, Etienne},
	journal={Journal of statistical mechanics: theory and experiment},
	volume={2008},
	number={10},
	pages={P10008},
	year={2008},
	publisher={IOP Publishing}
}
@article{elosua2021spotlight,
	title={SPOTlight: seeded NMF regression to deconvolute spatial transcriptomics spots with single-cell transcriptomes},
	author={Elosua-Bayes, Marc and Nieto, Paula and Mereu, Elisabetta and Gut, Ivo and Heyn, Holger},
	journal={Nucleic acids research},
	volume={49},
	number={9},
	pages={e50--e50},
	year={2021},
	publisher={Oxford University Press}
}
@article{cable2022robust,
	title={Robust decomposition of cell type mixtures in spatial transcriptomics},
	author={Cable, Dylan M and Murray, Evan and Zou, Luli S and Goeva, Aleksandrina and Macosko, Evan Z and Chen, Fei and Irizarry, Rafael A},
	journal={Nature Biotechnology},
	volume={40},
	number={4},
	pages={517--526},
	year={2022},
	publisher={Nature Publishing Group}
}
@article{vickovic2019high,
	title={High-definition spatial transcriptomics for in situ tissue profiling},
	author={Vickovic, Sanja and Eraslan, G{\"o}kcen and Salm{\'e}n, Fredrik and Klughammer, Johanna and Stenbeck, Linnea and Schapiro, Denis and {\"A}ij{\"o}, Tarmo and Bonneau, Richard and Bergenstr{\aa}hle, Ludvig and Navarro, Jos{\'e} Fernand{\'e}z and others},
	journal={Nature methods},
	volume={16},
	number={10},
	pages={987--990},
	year={2019},
	publisher={Nature Publishing Group}
}

@article{pham2023robust,
	title={Robust mapping of spatiotemporal trajectories and cell--cell interactions in healthy and diseased tissues},
	author={Pham, Duy and Tan, Xiao and Balderson, Brad and Xu, Jun and Grice, Laura F and Yoon, Sohye and Willis, Emily F and Tran, Minh and Lam, Pui Yeng and Raghubar, Arti and others},
	journal={Nature communications},
	volume={14},
	number={1},
	pages={7739},
	year={2023},
	publisher={Nature Publishing Group UK London}
}
@article{dong2022deciphering,
	title={Deciphering spatial domains from spatially resolved transcriptomics with an adaptive graph attention auto-encoder},
	author={Dong, Kangning and Zhang, Shihua},
	journal={Nature communications},
	volume={13},
	number={1},
	pages={1--12},
	year={2022},
	publisher={Nature Publishing Group}
}
@article{li2021ccst,
	title={CCST: Cell clustering for spatial transcriptomics data with graph neural network},
	author={Li, Jiachen and Chen, Siheng and Pan, Xiaoyong and Yuan, Ye and Shen, Hong-bin},
	year={2021}
}
@article{fu2021unsupervised,
	title={Unsupervised spatially embedded deep representation of spatial transcriptomics},
	author={Fu, Huazhu and Xu, Hang and Chong, Kelvin and Li, Mengwei and Ang, Kok Siong and Lee, Hong Kai and Ling, Jingjing and Chen, Ao and Shao, Ling and Liu, Longqi and others},
	journal={Biorxiv},
	url = {https://doi.org/10.1101/2021.06.15.448542},
	year={2021},
	publisher={Cold Spring Harbor Laboratory}
}

@article{rao2021exploring,
	title={Exploring tissue architecture using spatial transcriptomics},
	author={Rao, Anjali and Barkley, Dalia and Fran{\c{c}}a, Gustavo S and Yanai, Itai},
	journal={Nature},
	volume={596},
	number={7871},
	pages={211--220},
	year={2021},
	publisher={Nature Publishing Group}
}
@article{ji2020multimodal,
	title={Multimodal analysis of composition and spatial architecture in human squamous cell carcinoma},
	author={Ji, Andrew L and Rubin, Adam J and Thrane, Kim and Jiang, Sizun and Reynolds, David L and Meyers, Robin M and Guo, Margaret G and George, Benson M and Mollbrink, Annelie and Bergenstr{\aa}hle, Joseph and others},
	journal={Cell},
	volume={182},
	number={2},
	pages={497--514},
	year={2020},
	publisher={Elsevier}
}`
@article{rodriques2019slide,
	title={Slide-seq: A scalable technology for measuring genome-wide expression at high spatial resolution},
	author={Rodriques, Samuel G and Stickels, Robert R and Goeva, Aleksandrina and Martin, Carly A and Murray, Evan and Vanderburg, Charles R and Welch, Joshua and Chen, Linlin M and Chen, Fei and Macosko, Evan Z},
	journal={Science},
	volume={363},
	number={6434},
	pages={1463--1467},
	year={2019},
	publisher={American Association for the Advancement of Science}
}
@article{stickels2021highly,
	title={Highly sensitive spatial transcriptomics at near-cellular resolution with Slide-seqV2},
	author={Stickels, Robert R and Murray, Evan and Kumar, Pawan and Li, Jilong and Marshall, Jamie L and Di Bella, Daniela J and Arlotta, Paola and Macosko, Evan Z and Chen, Fei},
	journal={Nature biotechnology},
	volume={39},
	number={3},
	pages={313--319},
	year={2021},
	publisher={Nature Publishing Group}
}
@article{xia2021single,
	title={Single-cell Stereo-seq enables cell type-specific spatial transcriptome characterization in Arabidopsis leaves},
	author={Xia, Keke and Sun, Hai-Xi and Li, Jie and Li, Jiming and Zhao, Yu and Chen, Ruiying and Liu, Gungyu and Chen, Zhiyong and Yin, Ruilian and Hao, Shijie and others},
	journal={bioRxiv},https://www.biorxiv.org/content/10.1101/2021.10.20.465066v1
	url = {https://doi.org/10.1101/2021.10.20.465066},
	year={2021},
	publisher={Cold Spring Harbor Laboratory}
}
@article{wang2018three,
	title={Three-dimensional intact-tissue sequencing of single-cell transcriptional states},
	author={Wang, Xiao and Allen, William E and Wright, Matthew A and Sylwestrak, Emily L and Samusik, Nikolay and Vesuna, Sam and Evans, Kathryn and Liu, Cindy and Ramakrishnan, Charu and Liu, Jia and others},
	journal={Science},
	volume={361},
	number={6400},
	pages={eaat5691},
	year={2018},
	publisher={American Association for the Advancement of Science}
}
@article{peng2023stgnnks,
	title={STGNNks: Identifying cell types in spatial transcriptomics data based on graph neural network, denoising auto-encoder, and k-sums clustering},
	author={Peng, Lihong and He, Xianzhi and Peng, Xinhuai and Li, Zejun and Zhang, Li},
	journal={Computers in Biology and Medicine},
	volume={166},
	pages={107440},
	year={2023},
	publisher={Elsevier}
}
@article{moffitt2016high,
	title={High-throughput single-cell gene-expression profiling with multiplexed error-robust fluorescence in situ hybridization},
	author={Moffitt, Jeffrey R and Hao, Junjie and Wang, Guiping and Chen, Kok Hao and Babcock, Hazen P and Zhuang, Xiaowei},
	journal={Proceedings of the National Academy of Sciences},
	volume={113},
	number={39},
	pages={11046--11051},
	year={2016},
	publisher={National Acad Sciences}
}
@article{eng2019transcriptome,
	title={Transcriptome-scale super-resolved imaging in tissues by RNA seqFISH+},
	author={Eng, Chee-Huat Linus and Lawson, Michael and Zhu, Qian and Dries, Ruben and Koulena, Noushin and Takei, Yodai and Yun, Jina and Cronin, Christopher and Karp, Christoph and Yuan, Guo-Cheng and others},
	journal={Nature},
	volume={568},
	number={7751},
	pages={235--239},
	year={2019},
	publisher={Nature Publishing Group}
}
@article{kipf2016variational,
	title={Variational graph auto-encoders},
	author={Kipf, Thomas N and Welling, Max},
	journal={arXiv preprint arXiv:1611.07308},
	year={2016}
}
@article{ng2001spectral,
	title={On spectral clustering: Analysis and an algorithm},
	author={Ng, Andrew and Jordan, Michael and Weiss, Yair},
	journal={Advances in neural information processing systems},
	volume={14},
	year={2001}
}
@inproceedings{gruber2004multibody,
	title={Multibody factorization with uncertainty and missing data using the EM algorithm},
	author={Gruber, Amit and Weiss, Yair},
	booktitle={Proceedings of the 2004 IEEE Computer Society Conference on Computer Vision and Pattern Recognition, 2004. CVPR 2004.},
	volume={1},
	pages={I--I},
	year={2004},
	organization={IEEE}
}
@inproceedings{mo2012semi,
	title={Semi-nonnegative matrix factorization for motion segmentation with missing data},
	author={Mo, Quanyi and Draper, Bruce A},
	booktitle={European Conference on Computer Vision},
	pages={402--415},
	year={2012},
	organization={Springer}
}
@article{chen2009spectral,
	title={Spectral curvature clustering (SCC)},
	author={Chen, Guangliang and Lerman, Gilad},
	journal={International Journal of Computer Vision},
	volume={81},
	number={3},
	pages={317--330},
	year={2009},
	publisher={Springer}
}
@article{wang2020block,
	title={Block diagonal representation learning for robust subspace clustering},
	author={Wang, Lijuan and Huang, Jiawen and Yin, Ming and Cai, Ruichu and Hao, Zhifeng},
	journal={Information Sciences},
	volume={526},
	pages={54--67},
	year={2020},
	publisher={Elsevier}
}
@article{yin2018subspace,
	title={Subspace clustering via learning an adaptive low-rank graph},
	author={Yin, Ming and Xie, Shengli and Wu, Zongze and Zhang, Yun and Gao, Junbin},
	journal={IEEE Transactions on Image Processing},
	volume={27},
	number={8},
	pages={3716--3728},
	year={2018},
	publisher={IEEE}
}
@inproceedings{elhamifar2009sparse,
	title={Sparse subspace clustering. Computer Vision and Pattern Recognition, 2009. CVPR 2009},
	author={Elhamifar, Ehsan and Vidal, R},
	booktitle={IEEE Conference on},
	volume={423},
	pages={2790--7},
	year={2009}
}
@article{vidal2014low,
	title={Low rank subspace clustering (LRSC)},
	author={Vidal, Ren{\'e} and Favaro, Paolo},
	journal={Pattern Recognition Letters},
	volume={43},
	pages={47--61},
	year={2014},
	publisher={Elsevier}
}
@article{liu2012robust,
	title={Robust recovery of subspace structures by low-rank representation},
	author={Liu, Guangcan and Lin, Zhouchen and Yan, Shuicheng and Sun, Ju and Yu, Yong and Ma, Yi},
	journal={IEEE transactions on pattern analysis and machine intelligence},
	volume={35},
	number={1},
	pages={171--184},
	year={2012},
	publisher={IEEE}
}
@article{wang2020block,
	title={Block diagonal representation learning for robust subspace clustering},
	author={Wang, Lijuan and Huang, Jiawen and Yin, Ming and Cai, Ruichu and Hao, Zhifeng},
	journal={Information Sciences},
	volume={526},
	pages={54--67},
	year={2020},
	publisher={Elsevier}
}
@article{yin2018subspace,
	title={Subspace clustering via learning an adaptive low-rank graph},
	author={Yin, Ming and Xie, Shengli and Wu, Zongze and Zhang, Yun and Gao, Junbin},
	journal={IEEE Transactions on Image Processing},
	volume={27},
	number={8},
	pages={3716--3728},
	year={2018},
	publisher={IEEE}
}
@inproceedings{patel2013latent,
	title={Latent space sparse subspace clustering},
	author={Patel, Vishal M and Van Nguyen, Hien and Vidal, Ren{\'e}},
	booktitle={Proceedings of the IEEE international conference on computer vision},
	pages={225--232},
	year={2013}
}
@inproceedings{patel2014kernel,
	title={Kernel sparse subspace clustering},
	author={Patel, Vishal M and Vidal, Ren{\'e}},
	booktitle={2014 ieee international conference on image processing (icip)},
	pages={2849--2853},
	year={2014},
	organization={IEEE}
}
@inproceedings{yin2016kernel,
	title={Kernel sparse subspace clustering on symmetric positive definite manifolds},
	author={Yin, Ming and Guo, Yi and Gao, Junbin and He, Zhaoshui and Xie, Shengli},
	booktitle={Proceedings of the IEEE conference on computer vision and pattern recognition},
	pages={5157--5164},
	year={2016}
}
@article{ji2017deep,
	title={Deep subspace clustering networks},
	author={Ji, Pan and Zhang, Tong and Li, Hongdong and Salzmann, Mathieu and Reid, Ian},
	journal={Advances in neural information processing systems},
	volume={30},
	year={2017}
}
@article{huang2020deep,
	title={Deep subspace clustering to achieve jointly latent feature extraction and discriminative learning},
	author={Huang, Qinjian and Zhang, Yue and Peng, Hong and Dan, Tingting and Weng, Wanlin and Cai, Hongmin},
	journal={Neurocomputing},
	volume={404},
	pages={340--350},
	year={2020},
	publisher={Elsevier}
}
@article{huang2019deep,
	title={Deep Clustering via Weighted $ k $-Subspace Network},
	author={Huang, Weitian and Yin, Ming and Li, Jianzhong and Xie, Shengli},
	journal={IEEE Signal Processing Letters},
	volume={26},
	number={11},
	pages={1628--1632},
	year={2019},
	publisher={IEEE}
}
@article{hartigan1979algorithm,
	title={Algorithm AS 136: A k-means clustering algorithm},
	author={Hartigan, John A and Wong, Manchek A},
	journal={Journal of the royal statistical society. series c (applied statistics)},
	volume={28},
	number={1},
	pages={100--108},
	year={1979},
	publisher={JSTOR}
}
@inproceedings{perozzi2014deepwalk,
	title={Deepwalk: Online learning of social representations},
	author={Perozzi, Bryan and Al-Rfou, Rami and Skiena, Steven},
	booktitle={Proceedings of the 20th ACM SIGKDD international conference on Knowledge discovery and data mining},
	pages={701--710},
	year={2014}
}
@inproceedings{tian2014learning,
	title={Learning deep representations for graph clustering},
	author={Tian, Fei and Gao, Bin and Cui, Qing and Chen, Enhong and Liu, Tie-Yan},
	booktitle={Proceedings of the AAAI Conference on Artificial Intelligence},
	volume={28},
	number={1},
	year={2014}
}
@inproceedings{cao2016deep,
	title={Deep neural networks for learning graph representations},
	author={Cao, Shaosheng and Lu, Wei and Xu, Qiongkai},
	booktitle={Proceedings of the AAAI Conference on Artificial Intelligence},
	volume={30},
	number={1},
	year={2016}
}
@inproceedings{wang2017mgae,
	title={Mgae: Marginalized graph autoencoder for graph clustering},
	author={Wang, Chun and Pan, Shirui and Long, Guodong and Zhu, Xingquan and Jiang, Jing},
	booktitle={Proceedings of the 2017 ACM on Conference on Information and Knowledge Management},
	pages={889--898},
	year={2017}
}
@article{pan2018adversarially,
	title={Adversarially regularized graph autoencoder for graph embedding},
	author={Pan, Shirui and Hu, Ruiqi and Long, Guodong and Jiang, Jing and Yao, Lina and Zhang, Chengqi},
	journal={arXiv preprint arXiv:1802.04407},
	year={2018}
}
@article{wang2019attributed,
	title={Attributed graph clustering: A deep attentional embedding approach},
	author={Wang, Chun and Pan, Shirui and Hu, Ruiqi and Long, Guodong and Jiang, Jing and Zhang, Chengqi},
	journal={arXiv preprint arXiv:1906.06532},
	year={2019}
}
@article{velivckovic2017graph,
	title={Graph attention networks},
	author={Veli{\v{c}}kovi{\'c}, Petar and Cucurull, Guillem and Casanova, Arantxa and Romero, Adriana and Lio, Pietro and Bengio, Yoshua},
	url = {https://doi.org/10.48550/arXiv.1710.10903},
	journal={arXiv preprint arXiv:1710.10903},
	year={2017}
}
@article{salehi2019graph,
	title={Graph attention auto-encoders},
	author={Salehi, Amin and Davulcu, Hasan},
	url = {https://doi.org/10.48550/arXiv.1905.10715},
	journal={arXiv preprint arXiv:1905.10715},
	year={2019}
}

@article{kou2021self,
	title={Self-supervised graph convolutional clustering by preserving latent distribution},
	author={Kou, Shiwen and Xia, Wei and Zhang, Xiangdong and Gao, Quanxue and Gao, Xinbo},
	journal={Neurocomputing},
	volume={437},
	pages={218--226},
	year={2021},
	publisher={Elsevier}
}

@article{wolf2018scanpy,
	title={SCANPY: large-scale single-cell gene expression data analysis},
	author={Wolf, F Alexander and Angerer, Philipp and Theis, Fabian J},
	journal={Genome biology},
	volume={19},
	number={1},
	pages={1--5},
	year={2018},
	publisher={BioMed Central}
}

@article{strehl2002cluster,
	title={Cluster ensembles---a knowledge reuse framework for combining multiple partitions},
	author={Strehl, Alexander and Ghosh, Joydeep},
	journal={Journal of machine learning research},
	volume={3},
	number={Dec},
	pages={583--617},
	year={2002}
}
@article{hubert1985comparing,
	title={Comparing partitions},
	author={Hubert, Lawrence and Arabie, Phipps},
	journal={Journal of classification},
	volume={2},
	number={1},
	pages={193--218},
	year={1985},
	publisher={Springer}
}
@article{calinski1974dendrite,
	title={A dendrite method for cluster analysis},
	author={Cali{\'n}ski, Tadeusz and Harabasz, Jerzy},
	journal={Communications in Statistics-theory and Methods},
	volume={3},
	number={1},
	pages={1--27},
	year={1974},
	publisher={Taylor \& Francis}
}
@article{rousseeuw1987silhouettes,
	title={Silhouettes: a graphical aid to the interpretation and validation of cluster analysis},
	author={Rousseeuw, Peter J},
	journal={Journal of computational and applied mathematics},
	volume={20},
	pages={53--65},
	year={1987},
	publisher={Elsevier}
}
@inproceedings{halkidi2001clustering,
	title={Clustering validity assessment: Finding the optimal partitioning of a data set},
	author={Halkidi, Maria and Vazirgiannis, Michalis},
	booktitle={Proceedings 2001 IEEE international conference on data mining},
	pages={187--194},
	year={2001},
	organization={IEEE}
}
@article{kingma2014adam,
	title={Adam: A method for stochastic optimization},
	author={Kingma, Diederik P and Ba, Jimmy},
	url = {https://doi.org/10.48550/arXiv.1412.6980},
	journal={arXiv preprint arXiv:1412.6980},
	year={2014}
}
@article{clevert2015fast,
	title={Fast and accurate deep network learning by exponential linear units (elus)},
	author={Clevert, Djork-Arn{\'e} and Unterthiner, Thomas and Hochreiter, Sepp},
	url = {https://doi.org/10.48550/arXiv.1511.07289},
	journal={arXiv preprint arXiv:1511.07289},
	year={2015}
}


@article{satija2015spatial,
	title={Spatial reconstruction of single-cell gene expression data},
	author={Satija, Rahul and Farrell, Jeffrey A and Gennert, David and Schier, Alexander F and Regev, Aviv},
	journal={Nature biotechnology},
	volume={33},
	number={5},
	pages={495--502},
	year={2015},
	publisher={Nature Publishing Group}
}


@article{sunkin2012allen,
	title={Allen Brain Atlas: an integrated spatio-temporal portal for exploring the central nervous system},
	author={Sunkin, Susan M and Ng, Lydia and Lau, Chris and Dolbeare, Tim and Gilbert, Terri L and Thompson, Carol L and Hawrylycz, Michael and Dang, Chinh},
	journal={Nucleic acids research},
	volume={41},
	number={D1},
	pages={D996--D1008},
	year={2012},
	publisher={Oxford University Press}
}
@misc{jouroukhin2018disc1,
	title={DISC1 regulates lactate metabolism in astrocytes: implications for psychiatric disorders. Transl Psychiatry 8 (1): 76},
	author={Jouroukhin, Y and Kageyama, Y and Misheneva, V and Shevelkin, A and Andrabi, S and Prandovszky, E and Yolken, RH and Dawson, VL and Dawson, TM and Aja, S and others},
	year={2018}
}
@article{siddiqui2013lrrtm4,
	title={An LRRTM4-HSPG complex mediates excitatory synapse development on dentate gyrus granule cells},
	author={Siddiqui, Tabrez J and Tari, Parisa Karimi and Connor, Steven A and Zhang, Peng and Dobie, Frederick A and She, Kevin and Kawabe, Hiroshi and Wang, Yu Tian and Brose, Nils and Craig, Ann Marie},
	journal={Neuron},
	volume={79},
	number={4},
	pages={680--695},
	year={2013},
	publisher={Elsevier}
}
@article{schafer2016mobp,
	title={MOBP levels are regulated by Fyn kinase and affect the morphological differentiation of oligodendrocytes},
	author={Sch{\"a}fer, Isabelle and M{\"u}ller, Christina and Luhmann, Heiko J and White, Robin},
	journal={Journal of cell science},
	volume={129},
	number={5},
	pages={930--942},
	year={2016},
	publisher={The Company of Biologists Ltd}
}
@article{windhorst2017inositol,
	title={Inositol-1, 4, 5-trisphosphate 3-kinase-A (ITPKA) is frequently over-expressed and functions as an oncogene in several tumor types},
	author={Windhorst, Sabine and Song, Kai and Gazdar, Adi F},
	journal={Biochemical pharmacology},
	volume={137},
	pages={1--9},
	year={2017},
	publisher={Elsevier}
}
@article{mcinnes2018umap,
	title={Umap: Uniform manifold approximation and projection for dimension reduction},
	author={McInnes, Leland and Healy, John and Melville, James},
	url = {https://doi.org/10.48550/arXiv.1802.03426},
	journal={arXiv preprint arXiv:1802.03426},
	year={2018}
}
@article{white2008activation,
	title={Activation of oligodendroglial Fyn kinase enhances translation of mRNAs transported in hnRNP A2--dependent RNA granules},
	author={White, Robin and Gonsior, Constantin and Krämer-Albers, Eva-Maria and Stöhr, Nadine and Hüttelmaier, Stefan and Trotter, Jacqueline},
	journal={The Journal of cell biology},
	volume={181},
	number={4},
	pages={579--586},
	year={2008},
	publisher={Rockefeller University Press}
}
@article{li2020neurochemical,
	title={Neurochemical regulation of the expression and function of glial fibrillary acidic protein in astrocytes},
	author={Li, Dongyang and Liu, Xiaoyu and Liu, Tianming and Liu, Haitao and Tong, Li and Jia, Shuwei and Wang, Yu-Feng},
	journal={Glia},
	volume={68},
	number={5},
	pages={878--897},
	year={2020},
	publisher={Wiley Online Library}
}

@article{matsuda2016transsynaptic,
	title={Transsynaptic modulation of kainate receptor functions by C1q-like proteins},
	author={Matsuda, Keiko and Budisantoso, Timotheus and Mitakidis, Nikolaos and Sugaya, Yuki and Miura, Eriko and Kakegawa, Wataru and Yamasaki, Miwako and Konno, Kohtarou and Uchigashima, Motokazu and Abe, Manabu and others},
	journal={Neuron},
	volume={90},
	number={4},
	pages={752--767},
	year={2016},
	publisher={Elsevier}
}
@article{traag2019louvain,
	title={From Louvain to Leiden: guaranteeing well-connected communities},
	author={Traag, Vincent A and Waltman, Ludo and Van Eck, Nees Jan},
	journal={Scientific reports},
	volume={9},
	number={1},
	pages={1--12},
	year={2019},
	publisher={Nature Publishing Group}
}
@inproceedings{nair2010rectified,
	title={Rectified linear units improve restricted boltzmann machines},
	author={Nair, Vinod and Hinton, Geoffrey E},
	booktitle={Icml},
	year={2010}
}

@online{10xgenomics,
	note = {\url{https://www.10xgenomics.com/spatial-transcriptomics/}},
	title = {Spatial Transcriptomics - 10x Genomics},
	
}
@article{larsson2021spatially,
	title={Spatially resolved transcriptomics adds a new dimension to genomics},
	author={Larsson, Ludvig and Fris{\'e}n, Jonas and Lundeberg, Joakim},
	journal={Nature methods},
	volume={18},
	number={1},
	pages={15--18},
	year={2021},
	publisher={Nature Publishing Group}
}
@article{liu2020high,
	title={High-spatial-resolution multi-omics sequencing via deterministic barcoding in tissue},
	author={Liu, Yang and Yang, Mingyu and Deng, Yanxiang and Su, Graham and Enninful, Archibald and Guo, Cindy C and Tebaldi, Toma and Zhang, Di and Kim, Dongjoo and Bai, Zhiliang and others},
	journal={Cell},
	volume={183},
	number={6},
	pages={1665--1681},
	year={2020},
	publisher={Elsevier}
}
@article{davies1979cluster,
	title={A cluster separation measure},
	author={Davies, David L and Bouldin, Donald W},
	journal={IEEE transactions on pattern analysis and machine intelligence},
	number={2},
	pages={224--227},
	year={1979},
	publisher={IEEE}
}
@article{rajamanoharan2015modulation,
	title={Modulation of phosphatidylinositol 4-phosphate levels by CaBP7 controls cytokinesis in mammalian cells},
	author={Rajamanoharan, Dayani and McCue, Hannah V and Burgoyne, Robert D and Haynes, Lee P},
	journal={Molecular biology of the cell},
	volume={26},
	number={8},
	pages={1428--1439},
	year={2015},
	publisher={Am Soc Cell Biol}
}
@article{kobayashi2012hippocalcin,
	title={Hippocalcin mediates calcium-dependent translocation of brain-type creatine kinase (BB-CK) in hippocampal neurons},
	author={Kobayashi, Masaaki and Hamanoue, Makoto and Masaki, Tamotsu and Furuta, Yoshitaka and Takamatsu, Ken},
	journal={Biochemical and Biophysical Research Communications},
	volume={429},
	number={3-4},
	pages={142--147},
	year={2012},
	publisher={Elsevier}
}
@article{iijima2010distinct,
	title={Distinct expression of C1q-like family mRNAs in mouse brain and biochemical characterization of their encoded proteins},
	author={Iijima, Takatoshi and Miura, Eriko and Watanabe, Masahiko and Yuzaki, Michisuke},
	journal={European Journal of Neuroscience},
	volume={31},
	number={9},
	pages={1606--1615},
	year={2010},
	publisher={Wiley Online Library}
}
@article{kothari2021carboxypeptidase,
	title={Is carboxypeptidase B1 a prognostic marker for ductal carcinoma in situ?},
	author={Kothari, Charu and Clemenceau, Alisson and Ouellette, Genevi{\`e}ve and Ennour-Idrissi, Kaoutar and Michaud, Annick and Diorio, Caroline and Durocher, Francine},
	journal={Cancers},
	volume={13},
	number={7},
	pages={1726},
	year={2021},
	publisher={MDPI}
}
@article{gruvberger2001estrogen,
	title={Estrogen receptor status in breast cancer is associated with remarkably distinct gene expression patterns},
	author={Gruvberger, Sofia and Ringn{\'e}r, Markus and Chen, Yidong and Panavally, Sujatha and Saal, Lao H and Borg, Åke and Fernö, Mårten and Peterson, Carsten and Meltzer, Paul S},
	journal={Cancer research},
	volume={61},
	number={16},
	pages={5979--5984},
	year={2001},
	publisher={AACR}
}
@article{martinez2021signal,
	title={The signal transducer IL6ST (gp130) as a predictive and prognostic biomarker in breast cancer},
	author={Mart{\'\i}nez-P{\'e}rez, Carlos and Leung, Jess and Kay, Charlene and Meehan, James and Gray, Mark and Dixon, J Michael and Turnbull, Arran K},
	journal={Journal of personalized medicine},
	volume={11},
	number={7},
	pages={618},
	year={2021},
	publisher={MDPI}
}
@article{ahn2010genetic,
	title={Genetic Screen Identifies Insulin-like Growth Factor Binding Protein 5 as a Modulator of Tamoxifen Resistance in Breast CancerIGFBP5 Reverses Tamoxifen Resistance},
	author={Ahn, Bo Young and Elwi, Adam N and Lee, Byoungchun and Trinh, Diane LN and Klimowicz, Alexander C and Yau, Annie and Chan, Jennifer A and Magliocco, Anthony and Kim, Sung-Woo},
	journal={Cancer research},
	volume={70},
	number={8},
	pages={3013--3019},
	year={2010},
	publisher={AACR}
}
@article{wang2019low,
	title={Low expression of CRISP3 predicts a favorable prognosis in patients with mammary carcinoma},
	author={Wang, Yanyan and Sheng, Ning and Xie, Ying and Chen, Sihan and Lu, Jun and Zhang, Zifeng and Shan, Qun and Wu, Dongmei and Zheng, Guihong and Li, Mengqiu and others},
	journal={Journal of Cellular Physiology},
	volume={234},
	number={8},
	pages={13629--13638},
	year={2019},
	publisher={Wiley Online Library}
}
@article{zhang2019amplification,
	title={Amplification of the CD24 gene is an independent predictor for poor prognosis of breast cancer},
	author={Zhang, Peng and Zheng, Pan and Liu, Yang},
	journal={Frontiers in Genetics},
	volume={10},
	pages={560},
	year={2019},
	publisher={Frontiers Media SA}
}
@article{kwon2015cd24,
	title={CD24 overexpression is associated with poor prognosis in luminal A and triple-negative breast cancer},
	author={Kwon, Mi Jeong and Han, Jinil and Seo, Ji Hyun and Song, Kyoung and Jeong, Hae Min and Choi, Jong-Sun and Kim, Yu Jin and Lee, Seon-Heui and Choi, Yoon-La and Shin, Young Kee},
	journal={PLoS One},
	volume={10},
	number={10},
	pages={e0139112},
	year={2015},
	publisher={Public Library of Science San Francisco, CA USA}
}
@article{sheridan2006cd44+,
	title={CD44+/CD24-breast cancer cells exhibit enhanced invasive properties: an early step necessary for metastasis},
	author={Sheridan, Carol and Kishimoto, Hiromitsu and Fuchs, Robyn K and Mehrotra, Sanjana and Bhat-Nakshatri, Poornima and Turner, Charles H and Goulet, Robert and Badve, Sunil and Nakshatri, Harikrishna},
	journal={Breast Cancer Research},
	volume={8},
	pages={1--13},
	year={2006},
	publisher={Springer}
}
@article{diez1993zn,
	title={Zn-$\alpha$2-glycoprotein levels in breast cancer cytosols and correlation with clinical, histological and biochemical parameters},
	author={D{\'\i}ez-Itza, Irene and S{\'a}nchez, Luis M and Allende, M Teresa and Vizoso, Francisco and Ruibal, Alvaro and L{\'o}pez-Ot{\'\i}n, Carlos},
	journal={European Journal of Cancer},
	volume={29},
	number={9},
	pages={1256--1260},
	year={1993},
	publisher={Elsevier}
}
@article{segovia2015efficacy,
	title={Efficacy and mechanism of action of the tyrosine kinase inhibitors gefitinib, lapatinib and neratinib in the treatment of HER2-positive breast cancer: preclinical and clinical evidence},
	author={Segovia-Mendoza, Mariana and Gonz{\'a}lez-Gonz{\'a}lez, Mar{\'\i}a E and Barrera, David and D{\'\i}az, Lorenza and Garc{\'\i}a-Becerra, Roc{\'\i}o},
	journal={American journal of cancer research},
	volume={5},
	number={9},
	pages={2531},
	year={2015},
	publisher={e-Century Publishing Corporation}
}
@article{rimawi2015targeting,
	title={Targeting HER2 for the treatment of breast cancer},
	author={Rimawi, Mothaffar F and Schiff, Rachel and Osborne, C Kent},
	journal={Annual review of medicine},
	volume={66},
	year={2015}
}
@article{xu2022deepst,
	title={DeepST: identifying spatial domains in spatial transcriptomics by deep learning},
	author={Xu, Chang and Jin, Xiyun and Wei, Songren and Wang, Pingping and Luo, Meng and Xu, Zhaochun and Yang, Wenyi and Cai, Yideng and Xiao, Lixing and Lin, Xiaoyu and others},
	journal={Nucleic Acids Research},
	volume={50},
	number={22},
	pages={e131--e131},
	year={2022},
	publisher={Oxford University Press}
}
@techreport{fraley2012mclust,
	title={mclust version 4 for R: normal mixture modeling for model-based clustering, classification, and density estimation},
	author={Fraley, Chris and Raftery, Adrian E and Murphy, T Brendan and Scrucca, Luca},
	year={2012},
	institution={Technical report}
}
@article{wolf2019paga,
	title={PAGA: graph abstraction reconciles clustering with trajectory inference through a topology preserving map of single cells},
	author={Wolf, F Alexander and Hamey, Fiona K and Plass, Mireya and Solana, Jordi and Dahlin, Joakim S and G{\"o}ttgens, Berthold and Rajewsky, Nikolaus and Simon, Lukas and Theis, Fabian J},
	journal={Genome biology},
	volume={20},
	pages={1--9},
	year={2019},
	publisher={Springer}
}
@article{gilmore1997cortical,
	title={Cortical development: layers of complexity},
	author={Gilmore, Edward C and Herrup, Karl},
	journal={Current Biology},
	volume={7},
	number={4},
	pages={R231--R234},
	year={1997},
	publisher={Elsevier}
}
